# Supplementary material for: Field-level clothianidin exposure affects bumblebees but generally not their pathogens
Source: Nat Commun. 2018 Dec 21;9:5446. doi: 10.1038/s41467-018-07914-3 (PMC6303475; doi:10.1038/s41467-018-07914-3)
Supplement: Supplementary file 4 — Supplementary Data 1 [file 41467_2018_7914_MOESM4_ESM.xlsx]

## Sheet: Feuil1
Supplementary Data 1 | Co-variation between microorganisms a.
Response	Predictor	Control group				Clothianidin group				Whole dataset
		Estimate	χ21	P b		Estimate	χ21	P c		Estimate	χ21	P c
A. bombi	C. bombi	-0.056	0.05	0.825		-0.119	0.44	0.509		-0.101	0.53	0.465
C. bombi	A. bombi	0.020	0.06	0.811		-0.160	1.16	0.282		-0.078	0.51	0.474
A. bombi	G. apicola	0.007	0.00	0.976		-0.194	0.43	0.510		-0.084	0.19	0.666
G. apicola	A. bombi	0.007	0.01	0.938		-0.025	0.01	0.924		-0.013	0.01	0.911
A. bombi	S. alvi	0.226	1.27	0.259		-0.268	0.75	0.387		0.040	0.05	0.817
S. alvi	A. bombi	0.175	1.23	0.268		-0.115	1.96	0.161		0.020	0.04	0.841
C. bombi	G. apicola	0.374	3.34	0.067		0.228	0.58	0.448		0.292	2.59	0.107
G. apicola	C. bombi	0.268	3.41	0.065		0.090	0.31	0.575		0.127	1.71	0.191
C. bombi	S. alvi	-0.008	0.00	0.981		0.134	0.20	0.651		-0.056	0.14	0.706
S. alvi	C. bombi	-0.036	0.03	0.865		0.052	0.29	0.592		-0.033	0.11	0.737
G. apicola	S. alvi	0.174	1.87	0.171		-0.087	0.18	0.673		0.096	0.83	0.363
S. alvi	G. apicola	0.152	0.45	0.501		-0.064	0.20	0.652		0.061	0.21	0.647
a Co-variation between microorganism abundance of adult worker bees was measured by linear mixed effects models (LMM). Linear mixed effects models (LMM) on one treatment group contained field identity as random factor; LMMs on the whole dataset contained field identity and field pair identity as random factors.
b P-values were calculated by likelihood ratio tests with one degree of freedom.
