# Supplementary material for: Field-level clothianidin exposure affects bumblebees but generally not their pathogens
Source: Nat Commun. 2018 Dec 21;9:5446. doi: 10.1038/s41467-018-07914-3 (PMC6303475; doi:10.1038/s41467-018-07914-3)
Supplement: Supplementary file 5 — Supplementary Data 2 [file 41467_2018_7914_MOESM5_ESM.xlsx]

## Sheet: Feuil1
Supplementary Data 2 | Interactive effect of clothianidin exposure and microorganisms. Bee performance parameters were related to an interaction of microorganism abundance and clothianidin seed treatment or only microorganism abundance a using (generalized) linear mixed effects models ((G)LMM b).
Response (Sample; Model)	Predictor	Estimate	χ21	P c
Body mass of adult workers (all colonies; LMM)	Apicystis bombi × treatment	-0.082 √mg	0.19	0.665
	Apicystis bombi	-0.010 √mg	0.42	0.518
	Crithidia bombi × treatment	0.061 √mg	0.11	0.739
	Crithidia bombi	0.127 √mg	2.26	0.132
	Gilliamella apicola × treatment	0.696 √mg	7.45	0.006
	Snodgrassella alvi × treatment	0.007 √mg	0.00	0.992
	Snodgrassella alvi	-0.162 √mg	1.47	0.226
Body mass of adult workers (control group; LMM)	Gilliamella apicola	0.011 √mg	0.00	0.969
Body mass of adult workers (clothianidin group; LMM)	Gilliamella apicola	0.651 √mg	11.42	0.001
Intertegular distance (all colonies; LMM)	Apicystis bombi × treatment	0.007 mm	0.03	0.859
	Apicystis bombi	-0.022 mm	1.49	0.222
	Crithidia bombi × treatment	0.015 mm	0.25	0.619
	Crithidia bombi	0.011 mm	1.06	0.304
	Gilliamella apicola × treatment	-0.034 mm	0.40	0.525
	Gilliamella apicola	-0.014 mm	1.68	0.195
	Snodgrassella alvi × treatment	-0.022 mm	0.17	0.680
	Snodgrassella alvi	-0.012 mm	0.47	0.493
Number of bees (cocoons + adults; all colonies; LMM)	Apicystis bombi × treatment	-12.997	1.41	0.234
	Apicystis bombi	8.135	0.40	0.529
	Crithidia bombi × treatment	9.799	0.85	0.355
	Crithidia bombi	-4.490	0.05	0.822
	Gilliamella apicola × treatment	-8.126	0.60	0.439
	Gilliamella apicola	27.315	1.79	0.181
	Snodgrassella alvi × treatment	-13.400	0.06	0.805
	Snodgrassella alvi	24.154	1.29	0.256
Number of queens (cocoons + adults; all colonies; GLMM)	Apicystis bombi × treatment	0.012	0.08	0.779
	Apicystis bombi	0.089	1.14	0.286
	Crithidia bombi × treatment	0.095	0.43	0.510
	Crithidia bombi	0.000	1.08	0.299
	Gilliamella apicola × treatment	0.283	1.79	0.181
	Gilliamella apicola	0.041	1.54	0.214
	Snodgrassella alvi × treatment	0.310	1.08	0.299
	Snodgrassella alvi	0.156	3.36	0.067
Worker/male cocoons (all colonies; LMM)	Apicystis bombi × treatment	-4.596	0.17	0.676
	Apicystis bombi	-8.946	3.70	0.054
	Crithidia bombi × treatment	12.053	0.75	0.386
	Crithidia bombi	-9.627	0.06	0.805
	Gilliamella apicola × treatment	32.978	3.17	0.075
	Gilliamella apicola	-13.012	0.47	0.495
	Snodgrassella alvi × treatment	26.885	1.91	0.166
	Snodgrassella alvi	-8.670	0.07	0.792
Number of adult workers (all colonies; LMM)	Apicystis bombi × treatment	17.313	3.63	0.057
	Apicystis bombi	-12.617	0.29	0.592
	Crithidia bombi × treatment	-19.716	3.29	0.070
	Crithidia bombi	13.005	0.00	0.980
	Gilliamella apicola × treatment	-7.337	0.27	0.600
	Gilliamella apicola	2.747	0.04	0.838
	Snodgrassella alvi × treatment	-17.570	1.83	0.176
	Snodgrassella alvi	6.009	0.00	0.949
Number of adult males (all colonies; GLMM)	Apicystis bombi × treatment	-0.084	0.75	0.388
	Apicystis bombi	0.030	0.00	0.969
	Crithidia bombi × treatment	0.054	0.17	0.681
	Crithidia bombi	0.064	2.11	0.146
	Gilliamella apicola × treatment	0.449	4.88	0.027
	Snodgrassella alvi × treatment	0.272	2.62	0.106
	Snodgrassella alvi	-0.178	5.22	0.022
Number of adult males (control group; GLMM)	Gilliamella apicola	-0.010	0.01	0.916
Number of adult males (clothianidin group; GLMM)	Gilliamella apicola	0.467	6.65	0.010
Colony weight (all colonies; LMM)	Apicystis bombi × treatment	-2.197 g	0.02	0.898
	Apicystis bombi	-0.864 g	0.04	0.835
	Crithidia bombi × treatment	2.631 g	0.02	0.883
	Crithidia bombi	8.701 g	0.69	0.408
	Gilliamella apicola × treatment	42.055 g	1.97	0.161
	Gilliamella apicola	-16.857 g	0.26	0.611
	Snodgrassella alvi × treatment	41.242 g	1.80	0.179
	Snodgrassella alvi	-20.327 g	0.09	0.765
a If P (microorganism abundance × treatment) < 0.05, the relation between bee performance parameter and microorganism abundance was analysed separately for each treatment group. Otherwise, the co-variation between bee performance parameter and microorganism abundance was estimated in a (G)LMM that contained in addition to microorganism abundance treatment as a fixed factor.
b LMMs (with normal error distribution) and GLMMs (with negative binomial error distribution and log link) on one treatment group predicting colony-level parameters contained field identity as random factor; (G)LMMs on all colonies contained field identity and field pair identity as random factors except for GLMMs on adult males, which contained only field identity as random factor to avoid model…
c P-values were calculated based on likelihood ratio tests with one degree of freedom. P values < 0.05 are highlighted in bold.
